# Supplementary material for: Clinical Utility of Circulating Tumor Cells in Patients With Esophageal Cancer
Source: Front Oncol. 2022 Mar 21;12:828368. doi: 10.3389/fonc.2022.828368 (PMC8977550; doi:10.3389/fonc.2022.828368)
Supplement: Supplementary file 1 [file DataSheet_1.xlsx]

## Sheet: Original data
Date of sample collection	Gender	Age	Histology	Histologic type	Vascular invasion	Tumor location	Distant Metastasis	Tumor depth	Lymph node metastasis	TNM stage (UIUC)	CTC numbers	CTC numbers identified by CEP8				CTC numbers identified by CEP7				PFS	OS	PFS (days)	OS (days)
												Triploidy	Tetraploidy	Pentaploidy	Multiploidy(≥6)	Triploidy	Tetraploidy	Pentaploidy	Multiploidy(≥6)
20180516	Male	73	Adenocarcinoma	Well differentiated	Absent	Lower	M0	T1	N0	IA	4	4	0	0	0	0	0	0	0	20200930	20200930	868	868
20180412	Female	51	Squamous	Well differentiated	Absent	Middle	M0	T1	N0	IA	0	0	0	0	0	0	0	0	0	20200930	20200930	902	902
20170513	Male	64	Squamous	Well differentiated	Absent	Lower	M0	T1	N0	IA	0	0	0	0	0	0	0	0	0	20200930	20200930	1236	1236
20170606	Male	62	Squamous	Well differentiated	Absent	Lower	M0	T1	N0	IA	0	0	0	0	0	0	0	0	0	20200930	20200930	1212	1212
20180316	Male	71	Squamous	Well differentiated	Absent	Lower	M0	T1	N0	IA	11	5	1	0	0	6	1	0	0
20171113	Male	67	Squamous	Moderately differentiated	Absent	Lower	M0	T1	N0	IB	0	0	0	0	0	0	0	0	0	20200930	20200930	1052	1052
20180117	Female	67	Squamous	Poorly differentiated	Absent	Lower	M0	T1	N0	IB	2	1	0	0	0	1	0	0	0	20200930	20200930	987	987
20180311	Female	68	Squamous	Poorly differentiated	Absent	Upper	M0	T1	N0	IB	6	2	2	0	0	3	0	0	0	20200930	20200930	934	934
20180114	Male	63	Squamous	Poorly differentiated	Absent	Lower	M0	T1	N0	IB	2	2	0	0	0	0	0	0	0	20200930	20200930	990	990
20170914	Female	65	Squamous	Moderately differentiated	Absent	Upper	M0	T1	N0	IB	1	0	1	0	0	0	0	0	0	20200930	20200930	1112	1112
20180116	Male	73	Squamous	Well differentiated	Absent	Lower	M0	T3	N0	IB	0	0	0	0	0	0	0	0	0	20191005	20200930	627	988
20180606	Male	70	Squamous	Moderately differentiated	Absent	Middle	M0	T1	N0	IB	4	3	0	0	0	1	0	0	0	20200930	20200930	847	847
20180610	Male	62	Squamous	Moderately differentiated	Absent	Lower	M0	T1	N0	IB	3	1	0	0	0	2	0	0	0	20200930	20200930	843	843
20171201	Male	63	Squamous	Moderately differentiated	Absent	Middle	M0	T1	N0	IB	2	1	0	0	0	2	0	0	0	20200930	20200930	1034	1034
20180318	Female	58	Squamous	Moderately differentiated	Absent	Upper	M0	T1	N0	IB	9	6	0	1	0	3	0	0	0	20200930	20200930	927	927
20170206	Female	68	Squamous	Poorly differentiated	Absent	Middle	M0	T1	N0	IB	4	2	1	0	0	2	0	0	0	20200930	20200930	1332	1332
20180305	Male	82	Squamous	Moderately differentiated	Absent	Lower	M0	T1	N0	IB	4	2	1	0	0	1	1	0	0	20200930	20200930	940	940
20180606	Female	73	Squamous	Moderately differentiated	Absent	Middle	M0	T1	N0	IB	0	0	0	0	0	0	0	0	0	20200930	20200930	847	847
20170914	Male	53	Squamous	Poorly differentiated	Absent	Lower	M0	T1	N0	IB	1	1	0	0	0	0	0	0	0	20180620	20200930	279	1112
20170419	Male	71	Squamous	Moderately differentiated	Absent	Middle	M0	T1	N0	IB	5	5	0	0	0	2	0	0	0
20180607	Male	57	Squamous	Moderately differentiated	Present	Lower	M0	T3	N0	IIA	2	1	1	0	0	0	1	0	0	20200930	20200930	846	846
20180329	Male	51	Squamous	Moderately differentiated	Present	Lower	M0	T3	N0	IIA	2	2	0	0	0	1	0	0	0	20200930	20200930	916	916
20180303	Male	66	Squamous	Moderately differentiated	Absent	Lower	M0	T3	N0	IIA	3	2	0	0	0	1	0	0	0	20200930	20200930	942	942
20171018	Male	62	Squamous	Well differentiated	Present	Middle	M0	T3	N0	IIA	4	1	0	1	0	2	0	1	0	20200930	20200930	1078	1078
20170217	Male	69	Squamous	Moderately differentiated	Absent	Lower	M0	T3	N0	IIA	0	0	0	0	0	0	0	0	0	20200930	20200930	1321	1321
20170910	Male	66	Squamous	Moderately differentiated	Absent	Lower	M0	T3	N0	IIA	2	1	0	0	1	0	0	0	0	20200501	20200930	964	1116
20180426	Male	73	Squamous	Moderately differentiated	Absent	Lower	M0	T2	N0	IIA	2	2	0	0	0	0	0	0	0	20200930	20200930	888	888
20180402	Female	53	Squamous	Poorly differentiated	Absent	Lower	M0	T2	N0	IIA	3	1	2	0	0	0	0	0	0	20200930	20200930	912	912
20180417	Male	61	Squamous	Moderately differentiated	Absent	Lower	M0	T3	N0	IIA	0	0	0	0	0	0	0	0	0
20161102	Male	65	Squamous	Poorly differentiated	Present	Middle	M0	T2	N0	IIB	0	0	0	0	0	0	0	0	0	20200930	20200930	1428	1428
20170809	Male	51	Squamous	Moderately differentiated	Absent	Middle	M0	T3	N0	IIB	2	2	0	0	0	0	0	0	0	20180312	20200930	215	1148
20170508	Male	60	Squamous	Moderately differentiated	Absent	Middle	M0	T3	N0	IIB	0	0	0	0	0	0	0	0	0	20190805	20200930	819	1241
20180413	Female	67	Squamous	Moderately differentiated	Present	Middle	M0	T3	N0	IIB	2	2	0	0	0	0	0	0	0	20200930	20200930	901	901
20170105	Male	67	Squamous	Moderately differentiated	Present	Middle	M0	T1	N1	IIB	3	2	0	0	0	1	0	0	0	20180717	20200930	558	1364
20180315	Female	68	Squamous	Poorly differentiated	Present	Upper	M0	T2	N1	IIB	3	3	0	0	0	0	0	0	0	20200930	20200930	930	930
20170208	Male	52	Squamous	Moderately differentiated	Absent	Middle	M0	T3	N0	IIB	5	4	0	0	0	1	0	0	0	20200930	20200930	1330	1330
20180314	Female	66	Adenocarcinoma	Poorly differentiated	Absent	Middle	M0	T3	N0	IIB	3	2	0	0	0	1	0	0	0	20200930	20200930	931	931
20171202	Male	68	Squamous	Poorly differentiated	Present	Lower	M0	T2	N1	IIB	0	0	0	0	0	0	0	0	0	20180517	20200516	166	896
20180517	Male	68	Squamous	Moderately differentiated	Absent	Middle	M0	T2	N0	IIB	0	0	0	0	0	0	0	0	0	20200930	20200930	867	867
20180413	Male	60	Squamous	Moderately differentiated	Present	Lower	M0	T1	N1	IIB	3	1	1	0	0	1	0	0	0	20200930	20200930	901	901
20180419	Female	80	Squamous	Poorly differentiated	Absent	Middle	M0	T3	N0	IIB	2	2	0	0	0	0	0	0	0	20200225	20200225	677	677
20180302	Female	64	Squamous	Moderately differentiated	Absent	Middle	M0	T1	N1	IIB	0	0	0	0	0	0	0	0	0	20191206	20200930	644	943
20171211	Male	58	Squamous	Poorly differentiated	Present	Middle	M0	T3	N0	IIB	2	1	1	0	0	0	0	0	0	20180605	20200930	176	1024
20170811	Female	51	Squamous	Moderately differentiated	Present	Middle	M0	T2	N1	IIB	1	1	0	0	0	1	0	0	0	20200930	20200930	1146	1146
20180213	Female	67	Squamous	Moderately differentiated	Present	Lower	M0	T2	N1	IIB	5	1	0	0	0	3	0	1	0	20190126	20200930	347	960
20171128	Female	64	Squamous	Poorly differentiated	Present	Upper	M0	T3	N0	IIB	3	2	0	0	0	2	1	0	0	20200930	20200930	1037	1037
20170922	Male	66	Squamous	Moderately differentiated	Present	Middle	M0	T3	N0	IIB	2	1	0	0	0	1	0	0	0	20200930	20200930	1104	1104
20161128	Male	65	Squamous	Moderately differentiated	Present	Middle	M0	T2	N0	IIB	0	0	0	0	0	0	0	0	0	20180717	20200930	596	1402
20170222	Female	73	Squamous	Moderately differentiated	Absent	Middle	M0	T3	N0	IIB	2	2	0	0	0	0	0	0	0	20200930	20200930	1316	1316
20180602	Male	64	Squamous	Poorly differentiated	Absent	Middle	M0	T3	N0	IIB	2	2	0	0	0	0	0	1	0	20200930	20200930	851	851
20180111	Female	82	Squamous	Poorly differentiated	Absent	Middle	M0	T3	N0	IIB	4	1	2	0	0	2	1	1	0	20190714	20190714	549	549
20180504	Male	65	Squamous	Moderately differentiated	Absent	Upper	M0	T3	N0	IIB	9	7	1	0	0	3	1	1	0	20200930	20200930	880	880
20180301	Male	69	Squamous	Moderately differentiated	Absent	Lower	M0	T1	N1	IIB	5	2	3	0	0	2	0	0	0	20200930	20200930	944	944
20170103	Female	77	Squamous	Moderately differentiated	Present	Middle	M0	T2	N0	IIB	2	1	0	0	0	1	0	0	0	20200930	20200930	1366	1366
20170926	Male	74	Squamous	Moderately differentiated	Present	Upper	M0	T3	N0	IIB	4	1	1	0	0	2	0	0	0	20200930	20200930	1100	1100
20180330	Female	63	Squamous	Poorly differentiated	Absent	Middle	M0	T3	N0	IIB	0	0	0	0	0	0	0	0	0	20200930	20200930	915	915
20180222	Male	65	Squamous	Poorly differentiated	Present	Middle	M0	T3	N0	IIB	4	3	1	0	0	0	0	0	0	20200930	20200930	951	951
20180422	Male	62	Adenocarcinoma	Poorly differentiated	Present	Middle	M0	T3	N0	IIB	2	0	1	0	0	2	0	0	0	20200930	20200930	892	892
20180122	Male	66	Squamous	Moderately differentiated	Absent	Middle	M0	T3	N0	IIB	3	2	1	0	0	0	0	0	0	20180406	20180406	74	74
20170206	Female	66	Squamous	Moderately differentiated	Present	Upper	M0	T3	N0	IIB	3	2	1	0	0	0	0	0	0	20200930	20200930	1332	1332
20170216	Male	67	Adenocarcinoma	Moderately differentiated	Present	Lower	M0	T3	N0	IIB	0	0	0	0	0	0	0	0	0
20180124	Male	72	Squamous	Poorly differentiated	Present	Middle	M0	T3	N0	IIB	2	2	0	0	0	2	0	0	0
20180301	Male	68	Squamous	Poorly differentiated	Present	Middle	M0	T2	N1	IIB	1	1	0	0	0	0	0	0	0
20171129	Male	71	Squamous	Moderately differentiated	Absent	Middle	M0	T3	N0	IIB	0	0	0	0	0	0	0	0	0
20180420	Female	68	Squamous	Poorly differentiated	Present	Middle	M0	T1	N2	IIIA	3	3	0	0	0	0	0	0	0	20200930	20200930	894	894
20171207	Male	43	Squamous	Moderately differentiated	Absent	Lower	M0	T1	N2	IIIA	0	0	0	0	0	0	0	0	0	20200930	20200930	1028	1028
20161109	Male	62	Squamous	Moderately differentiated	Present	Middle	M0	T3	N1	IIIA	3	2	1	0	0	0	0	0	0	20171115	20171115	371	371
20180523	Female	63	Squamous	Moderately differentiated	Present	Middle	M0	T3	N1	IIIA	1	1	0	0	0	0	0	0	0	20200930	20200930	861	861
20180224	Male	70	Squamous	Moderately differentiated	Absent	Lower	M0	T3	N1	IIIA	6	4	1	0	0	1	1	0	0	20200930	20200930	949	949
20170313	Male	71	Squamous	Moderately differentiated	Present	Middle	M0	T3	N1	IIIA	0	0	0	0	0	0	0	0	0	20200930	20200930	1297	1297
20170209	Male	43	Squamous	Poorly differentiated	Present	Middle	M0	T3	N1	IIIA	4	3	0	0	0	1	1	0	1	20180130	20180507	355	452
20170203	Male	54	Squamous	Moderately differentiated	Present	Middle	M0	T3	N1	IIIA	0	0	0	0	0	0	0	0	0	20170707	20180304	154	394
20180227	Male	67	Squamous	Moderately differentiated	Present	Lower	M0	T3	N1	IIIA	2	2	0	0	0	0	0	0	0	20200930	20200930	946	946
20180326	Male	87	Squamous	Moderately differentiated	Absent	Middle	M0	T3	N1	IIIA	3	3	0	0	0	0	0	0	0	20180807	20181009	134	197
20161102	Male	70	Squamous	Moderately differentiated	Present	Lower	M0	T2	N2	IIIA	0	0	0	0	0	0	0	0	0	20170327	20171116	145	379
20161216	Male	40	Squamous	Poorly differentiated	Present	Middle	M0	T3	N1	IIIA	3	2	0	0	0	2	0	0	0	20170823	20180624	250	555
20180410	Male	58	Squamous	Moderately differentiated	Absent	Middle	M0	T3	N1	IIIA	13	8	7	0	0	6	3	0	0	20180926	20180926	169	169
20170831	Female	72	Squamous	Poorly differentiated	Present	Middle	M0	T3	N1	IIIA	2	1	1	0	0	0	0	0	0	20200930	20200930	1126	1126
20180502	Female	69	Squamous	Poorly differentiated	Present	Upper	M0	T3	N1	IIIA	0	0	0	0	0	0	0	0	0	20200702	20200930	792	882
20170210	Male	71	Squamous	Moderately differentiated	Absent	Lower	M0	T3	N1	IIIA	4	2	2	0	0	0	0	0	0	20191224	20191224	1047	1047
20171104	Male	65	Squamous	Poorly differentiated	Absent	Lower	M0	T3	N1	IIIA	2	2	0	0	0	0	0	0	0	20200930	20200930	1061	1061
20180906	Male	69	Squamous	Moderately differentiated	Present	Lower	M0	T3	N1	IIIA	1	1	0	0	0	0	0	0	0	20200930	20200930	755	755
20180512	Male	60	Squamous	Poorly differentiated	Present	Lower	M0	T3	N1	IIIA	10	4	1	1	0	4	2	0	0	20200930	20200930	872	872
20170629	Female	64	Squamous	Poorly differentiated	Present	Middle	M0	T2	N2	IIIA	0	0	0	0	0	0	0	0	0	20200529	20200930	1065	1189
20180303	Male	64	Squamous	Moderately differentiated	Present	Upper	M0	T2	N2	IIIA	2	1	0	1	0	0	0	0	0	20190619	20191114	473	621
20180417	Female	69	Squamous	Moderately differentiated	Present	Lower	M0	T3	N1	IIIA	4	4	0	0	0	1	1	0	0	20200930	20200930	897	897
20170821	Male	64	Squamous	Poorly differentiated	Present	Lower	M0	T3	N1	IIIA	5	3	0	0	0	3	0	0	0	20190127	20200930	524	1136
20171113	Male	64	Squamous	Moderately differentiated	Present	Middle	M0	T3	N1	IIIA	0	0	0	0	0	0	0	0	0
20180303	Male	75	Squamous	Poorly differentiated	Present	Middle	M0	T4	N0	IIIA	0	0	0	0	0	0	0	0	0
20170204	Male	62	Squamous	Moderately differentiated	Present	Middle	M0	T3	N2	IIIB	2	1	1	0	0	0	0	0	0	20180820	20190113	562	708
20180408	Male	68	Squamous	Poorly differentiated	Present	Upper	M0	T3	N2	IIIB	3	2	0	0	0	0	0	1	0	20200930	20200930	906	906
20170620	Male	44	Adenocarcinoma	Moderately differentiated	Present	Lower	M0	T2	N2	IIIB	0	0	0	0	0	0	0	0	0	20200930	20200930	1198	1198
20180319	Male	70	Squamous	Moderately differentiated	Present	Middle	M0	T3	N2	IIIB	17	6	4	2	0	5	2	0	0	20190413	20190709	390	477
20180513	Female	63	Adenocarcinoma	Moderately differentiated	Present	Lower	M0	T3	N2	IIIB	8	4	1	0	1	2	0	1	0	20200205	20200205	633	633
20180111	Male	54	Squamous	Poorly differentiated	Present	Lower	M0	T3	N2	IIIB	1	0	0	1	0	0	0	0	0	20190509	20190803	483	569
20180915	Male	45	Squamous	Moderately differentiated	Present	Lower	M0	T1	N3	IIIC	3	2	1	0	0	0	1	0	0	20200930	20200930	746	746
20180607	Male	69	Squamous	Moderately differentiated	Absent	Lower	M0	T4	N1	IIIC	2	2	0	0	0	0	0	0	0	20200930	20200930	846	846
20180702	Male	83	Squamous	Poorly differentiated	Present	Lower	M0	T3	N3	IIIC	4	1	2	0	0	2	0	0	0	20190403	20190403	275	275
20180205	Male	78	Squamous	Poorly differentiated	Present	Upper	M0	T4	N1	IIIC	50	28	11	2	0	14	5	1	0	20180616	20180616	131	131
20180219	Male	69	Squamous	Moderately differentiated	Present	Middle	M0	T3	N3	IIIC	3	1	0	0	0	1	1	0	0	20180808	20190423	170	428
20171206	Male	72	Squamous	Moderately differentiated	Present	Lower	M0	T3	N3	IIIC	11	6	0	0	0	5	0	0	0	20200930	20200930	1029	1029
20170307	Male	72	Squamous	Moderately differentiated	Present	Lower	M0	T3	N3	IIIC	4	3	1	0	0	0	1	0	0	20180823	20180823	534	534
20170322	Female	69	Squamous	Moderately differentiated	Present	Lower	M0	T3	N3	IIIC	5	4	1	0	0	0	0	0	0	20200930	20200930	1288	1288
20180910	Male	64	Squamous	Poorly differentiated	Present	Lower	M1	T3	N2	IV	2	2	0	0	0	0	0	0	0	20181221	20181221	102	102
20170308	Male	70	Squamous	Moderately differentiated	Absent	Middle	M1	T2	N1	IV	0	0	0	0	0	0	0	0	0	20171126	20171223	263	290
20180102	Male	27	Adenocarcinoma	Poorly differentiated	Present	Lower	M1	T3	N1	IV	3	0	1	0	0	2	0	0	0	20180304	20200904	61	976
20170223	Male	79	Squamous	Moderately differentiated	Absent	Middle	M1	T4	N2	IV	4	3	0	0	0	2	0	0	0	20170701	20170701	128	128
20180305	Female	69	Squamous	Poorly differentiated	Present	Middle	M1	T3	N3	IV	10	6	2	0	0	1	2	0	0	20200930	20200930	940	940
20170817	Male	70	Squamous	Poorly differentiated	Present	Upper	M1	T4	N2	IV	3	0	3	0	0	0	0	0	0	20170817	20171224	0	129
20180512	Male	64	Squamous	Poorly differentiated	Absent	Middle	M1	T4	N2	IV	3	3	0	0	0	1	0	0	0	20180718	20180718	67	67
20171026	Female	70	Squamous	Moderately differentiated	Absent	Upper	M1	T3	N1	IV	7	4	0	0	0	2	0	0	0	20200930	20200930	1070	1070
20180228	Male	63	Squamous	Poorly differentiated	Present	Lower	M1	T3	N3	IV	3	2	0	1	0	0	0	0	0	20181001	20190207	215	344
20170324	Male	65	Squamous	Poorly differentiated	Present	Lower	M1	T3	N2	IV	0	0	0	0	0	0	0	0	0	20171215	20171215	266	266
20161220	Male	66	Squamous	Poorly differentiated	Absent	Lower	M1	T3	N1	IV	3	2	0	0	0	1	0	0	0	20170622	20170622	184	184
20180112	Male	64	Squamous	Poorly differentiated	Present	Middle	M1	T1	N2	IV	2	1	1	0	0	0	0	0	0	20180910	20190416	241	459
20180520	Male	76	Squamous	Moderately differentiated	Absent	Lower	M1	T3	N2	IV	3	2	0	0	0	1	0	0	0	20190224	20190224	280	280
20170201	Male	65	Squamous	Poorly differentiated	Present	Upper	M1	T3	N3	IV	0	0	0	0	0	0	0	0	0	20200712	20200712	1257	1257
20180514	Male	71	Squamous	Poorly differentiated	Present	Lower	M1	T3	N3	IV	3	2	0	0	0	1	0	0	0	20200914	20200914	854	854
20180601	Male	72	Squamous	Poorly differentiated	Absent	Lower	M1	T3	N2	IV	2	2	0	0	0	0	0	0	0	20190207	20190207	251	251
20170121	Female	54	Squamous	Poorly differentiated	Present	Upper	M1	T3	N1	IV	2	2	0	0	0	0	0	0	0	20170508	20170508	107	107
20161024	Female	69	Squamous	Poorly differentiated	Present	Middle	M1	T3	N1	IV	12	8	4	0	0	1	0	0	0	20170527	20170527	215	215
20181010	Female	78	Squamous	Poorly differentiated	Present	Lower	M1	T3	N1	IV	1	1	0	0	0	0	0	0	0	20190924	20190924	349	349
20180208	Male	75	Squamous	Moderately differentiated	Present	Middle	M1	T4	N2	IV	7	5	1	0	0	2	0	0	0	20191016	20191016	615	615
20180708	Male	69	Squamous	Poorly differentiated	Absent	Middle	M1	T3	N1	IV	4	2	1	0	0	2	1	0	0	20200930	20200930	815	815
20180220	Female	42	Squamous	Poorly differentiated	Present	Lower	M1	T4	N2	IV	9	4	3	0	0	2	0	0	0	20181107	20181226	260	309
20180418	Male	51	Squamous	Poorly differentiated	Present	Middle	M1	T3	N2	IV	4	2	0	0	0	2	0	0	0	20190320	20190320	336	336
20180414	Female	75	Squamous	Poorly differentiated	Absent	Lower	M1	T4	N2	IV	2	0	1	0	0	1	0	0	0
20161023	Male	67	Squamous	Poorly differentiated	Present	Lower	M1	T3	N2	IV	4	2	0	0	0	2	0	0	0
20171106	Male	54	Squamous	Moderately differentiated	Present	Middle	M1	T3	N1	IV	0	0	0	0	0	0	0	0	0
20180119	Female	66	Benign								1	1	0	0	0	0	0	0	0
20170506	Male	59	Benign								1	1	0	0	0	0	0	0	0
20170117	Male	66	Benign								1	1	0	0	0	0	0	0	0
20171114	Male	59	Benign								1	1	0	0	0	0	0	0	0
20180123	Male	51	Benign								1	1	0	0	0	0	0	0	0
20170927	Male	80	Benign								1	0	1	0	0	0	0	0	0
20170714	Male	77	Benign								1	0	0	0	0	1	0	0	0
20160917	Male	70	Benign								1	0	0	0	0	1	0	0	0
20170703	Female	71	Benign								0	0	0	0	0	0	0	0	0
20170408	Female	42	Benign								0	0	0	0	0	0	0	0	0
20170331	Female	66	Benign								0	0	0	0	0	0	0	0	0
20170803	Female	33	Benign								0	0	0	0	0	0	0	0	0
20170429	Female	76	Benign								0	0	0	0	0	0	0	0	0
20161217	Male	78	Benign								0	0	0	0	0	0	0	0	0
20171128	Male	78	Benign								0	0	0	0	0	0	0	0	0
20170426	Male	66	Benign								0	0	0	0	0	0	0	0	0
20180131	Male	45	Benign								0	0	0	0	0	0	0	0	0
20170225	Female	61	Healthy								1	1	0	0	0	0	0	0	0
20170918	Female	62	Healthy								1	1	0	0	0	0	0	0	0
20171030	Female	88	Healthy								1	0	1	0	0	0	0	0	0
20171110	Male	66	Healthy								1	1	0	0	0	0	0	0	0
20170225	Male	83	Healthy								1	1	0	0	0	0	0	0	0
20170408	Male	70	Healthy								1	0	0	0	0	1	0	0	0
20161226	Male	86	Healthy								1	1	0	0	0	0	0	0	0
20170907	Male	87	Healthy								1	1	0	0	0	0	0	0	0
20170307	Male	51	Healthy								1	1	0	0	0	0	0	0	0
20161220	Male	55	Healthy								1	0	1	0	0	0	0	0	0
20170425	Male	82	Healthy								1	0	0	0	0	1	0	0	0
20170703	Male	71	Healthy								0	0	0	0	0	0	0	0	0
20170210	Male	62	Healthy								0	0	0	0	0	0	0	0	0
20161208	Male	78	Healthy								0	0	0	0	0	0	0	0	0
20170314	Male	82	Healthy								0	0	0	0	0	0	0	0	0
20160819	Male	80	Healthy								0	0	0	0	0	0	0	0	0
20171017	Male	71	Healthy								0	0	0	0	0	0	0	0	0
20171011	Male	61	Healthy								0	0	0	0	0	0	0	0	0
20170712	Male	43	Healthy								0	0	0	0	0	0	0	0	0
20180123	Male	55	Healthy								0	0	0	0	0	0	0	0	0
20161231	Male	63	Healthy								0	0	0	0	0	0	0	0	0
20160713	Male	60	Healthy								0	0	0	0	0	0	0	0	0
20180413	Male	61	Healthy								0	0	0	0	0	0	0	0	0
20170225	Male	66	Healthy								0	0	0	0	0	0	0	0	0
20170218	Male	49	Healthy								0	0	0	0	0	0	0	0	0
20160928	Male	64	Healthy								0	0	0	0	0	0	0	0	0
20180308	Male	85	Healthy								0	0	0	0	0	0	0	0	0
20170904	Male	65	Healthy								0	0	0	0	0	0	0	0	0
20161007	Male	75	Healthy								0	0	0	0	0	0	0	0	0
20170923	Male	49	Healthy								0	0	0	0	0	0	0	0	0
20171124	Male	68	Healthy								0	0	0	0	0	0	0	0	0
20161121	Male	61	Healthy								0	0	0	0	0	0	0	0	0
20170612	Male	61	Healthy								0	0	0	0	0	0	0	0	0
20170530	Male	75	Healthy								0	0	0	0	0	0	0	0	0
20170626	Male	80	Healthy								2	0	0	0	0	0	0	0	0
20180308	Male	54	Healthy								2	1	1	0	0	0	0	0	0
20180325	Male	71	Healthy								2	1	1	0	0	0	0	0	0
20160726	Female	54	Healthy								0	0	0	0	0	0	0	0	0
20160826	Female	63	Healthy								1	0	0	0	0	0	0	0	0
20161011	Male	51	Healthy								1	0	0	0	0	0	0	0	0
20161107	Female	63	Healthy								0	0	0	0	0	0	0	0	0
20161110	Male	53	Healthy								0	0	0	0	0	0	0	0	0
20161110	Female	55	Healthy								0	0	0	0	0	0	0	0	0
20161110	Male	54	Healthy								0	0	0	0	0	0	0	0	0
20161122	Male	69	Healthy								1	0	0	0	0	0	0	0	0
20161222	Male	56	Healthy								0	0	0	0	0	0	0	0	0
20161222	Female	53	Healthy								0	0	0	0	0	0	0	0	0
20161224	Female	70	Healthy								0	0	0	0	0	0	0	0	0
20161227	Male	58	Healthy								0	0	0	0	0	0	0	0	0
20170114	Male	60	Healthy								0	0	0	0	0	0	0	0	0
20170214	Male	62	Healthy								0	0	0	0	0	0	0	0	0
20170304	Female	59	Healthy								0	0	0	0	0	0	0	0	0
20170304	Female	85	Healthy								0	0	0	0	0	0	0	0	0
20170329	Male	67	Healthy								0	0	0	0	0	0	0	0	0
20170329	Female	58	Healthy								0	0	0	0	0	0	0	0	0
20170416	Male	62	Healthy								1	0	0	0	0	0	0	0	0
20170429	Female	76	Healthy								0	0	0	0	0	0	0	0	0
20170511	Female	57	Healthy								0	0	0	0	0	0	0	0	0
20170718	Male	60	Healthy								0	0	0	0	0	0	0	0	0
20161110	Female	60	Healthy								0	0	0	0	0	0	0	0	0
20180317	Male	56	Healthy								0	0	0	0	0	0	0	0	0
20161112	Female	51	Healthy								1	0	0	0	0	0	0	0	0
20161123	Male	51	Healthy								1	0	0	0	0	0	0	0	0
20170630	Male	49	Healthy								0	0	0	0	0	0	0	0	0
20170826	Female	65	Healthy								0	0	0	0	0	0	0	0	0
20170919	Male	63	Healthy								1	0	0	0	0	0	0	0	0
20171010	Male	65	Healthy								0	0	0	0	0	0	0	0	0
20171029	Male	67	Healthy								1	0	0	0	0	0	0	0	0
20171104	Female	72	Healthy								1	0	0	0	0	0	0	0	0
20180131	Male	53	Healthy								0	0	0	0	0	0	0	0	0
20180219	Female	78	Healthy								1	0	0	0	0	0	0	0	0
20180317	Female	52	Healthy								1	0	0	0	0	0	0	0	0
20180508	Female	63	Healthy								0	0	0	0	0	0	0	0	0
20180517	Male	52	Healthy								0	0	0	0	0	0	0	0	0
20180517	Female	62	Healthy								0	0	0	0	0	0	0	0	0
